# Supplementary material for: Exploring the relationship between metabolism and immune microenvironment in osteosarcoma based on metabolic pathways
Source: J Biomed Sci. 2024 Jan 12;31:4. doi: 10.1186/s12929-024-00999-7 (PMC10785352; doi:10.1186/s12929-024-00999-7)
Supplement: Supplementary file 4 — Additional file 4. Table S3. The 114 representative prognosis-related MRGs were identified by Cox regression analysis. [file 12929_2024_999_MOESM4_ESM.xlsx]

## Sheet: Sheet1
Sample	HR	HR.95L	HR.95H	pvalue
ACAT1	1.98813	1.05218	3.75662	0.0342913
EBPL	1.84726	1.1	3.10217	0.0203239
RPUSD4	2.34087	1.07939	5.07665	0.0312883
NSF	0.324515	0.136757	0.770051	0.0106913
ADH5	0.355982	0.151268	0.83774	0.0180092
STT3A	2.27013	1.3021	3.95782	0.00384313
CMTM1	0.457348	0.219626	0.952379	0.0365876
CCDC97	0.201747	0.0755962	0.538414	0.00139268
TOX2	0.700146	0.500559	0.979314	0.0373376
DCHS1	0.592987	0.384269	0.915071	0.0182287
PGAP6	0.360396	0.165745	0.783644	0.0100199
MAP2K7	1.85199	1.00371	3.41719	0.0486303
MAFF	1.70408	1.17015	2.48162	0.0054478
EI24	2.05903	1.02711	4.12769	0.041815
IMMP2L	2.9644	1.0903	8.05985	0.0332239
MOCS2	0.405178	0.176423	0.930543	0.0331999
LGMN	0.539283	0.306154	0.949937	0.0325357
CLIP2	0.349174	0.195653	0.623155	0.000370356
RPL17	1.65098	1.00679	2.70736	0.046949
NPRL3	0.418937	0.210233	0.834825	0.013393
TWNK	2.02834	1.0026	4.1035	0.049163
MGRN1	0.360078	0.143278	0.904926	0.0298224
PCCB	3.1337	1.66833	5.88618	0.00038337
MOSPD3	0.419697	0.176718	0.996765	0.0491479
HSF4	1.73715	1.03108	2.92674	0.0379902
IFI35	0.692081	0.481415	0.994934	0.0468796
RAB40C	0.287601	0.109164	0.75771	0.0116916
PRRT2	1.56768	1.04766	2.34582	0.0287879
SLX4	0.1371	0.0337601	0.556761	0.00545297
DACT1	0.566576	0.357558	0.897779	0.015559
IRF2BPL	0.476366	0.284615	0.797304	0.0047731
MAP1S	0.461418	0.235651	0.903482	0.0240695
AKIP1	0.462035	0.217446	0.98174	0.0446553
SNX2	0.339059	0.16459	0.698465	0.00335485
AXIN1	0.3605	0.135751	0.957343	0.0406143
SDC3	0.545858	0.366349	0.813327	0.00292502
CPM	0.479554	0.273622	0.840474	0.0102579
GPR158	0.376525	0.168686	0.840442	0.017113
SYDE2	2.19789	1.21111	3.98864	0.00960039
MT1G	1.27621	1.01388	1.60642	0.0377699
INPPL1	2.47689	1.11621	5.49624	0.0257271
RAB11FIP3	0.400402	0.169642	0.945057	0.0367136
HAVCR2	0.632477	0.403652	0.99102	0.0455724
PTS	2.30334	1.15729	4.58429	0.0175038
ST3GAL2	0.364628	0.174375	0.762457	0.00734994
DCUN1D5	1.5534	1.1208	2.15297	0.00817422
TCF7L1	0.523846	0.314805	0.871697	0.0128301
ST3GAL4	2.95617	1.50052	5.82392	0.00173061
HYLS1	1.88776	1.00459	3.54736	0.0483603
CASP1	0.572061	0.341461	0.958392	0.0338892
FAM216A	2.06648	1.09526	3.89891	0.0250333
IER2	1.86301	1.09358	3.17381	0.0220754
APOL1	0.730632	0.552133	0.966839	0.0280975
DDO	0.385717	0.191675	0.776198	0.00758446
FUCA1	0.537765	0.34341	0.842117	0.00671
SLC38A5	1.45525	1.1428	1.85314	0.00234739
LY96	0.648873	0.430281	0.978514	0.0390561
MRPS23	0.338568	0.133085	0.861314	0.0230054
LACTB	0.453529	0.228714	0.899326	0.0235891
MS4A4A	0.605747	0.407346	0.90078	0.0132823
TRMT12	1.57483	1.01549	2.44226	0.0424955
EPHB6	0.409261	0.174563	0.95951	0.0398753
SYNGAP1	3.74668	1.68472	8.33231	0.00119939
LCLAT1	1.90946	1.1174	3.26296	0.0179802
TULP3	0.398157	0.192886	0.821881	0.0127584
APOL2	0.501154	0.307952	0.815567	0.0054274
SNHG8	1.62564	1.02452	2.57945	0.0391313
MT1H	1.53004	1.09641	2.13519	0.0123754
RPS27L	0.445896	0.202483	0.981929	0.0449374
BCAR1	0.459409	0.241579	0.873652	0.0176991
IRF2BP2	2.07054	1.05138	4.07762	0.0353018
PTCH2	1.6964	1.00118	2.87439	0.0494903
IER3IP1	2.04461	1.00509	4.15926	0.0483837
SAMD9	0.475642	0.27847	0.812422	0.00651842
TLR4	0.602421	0.378692	0.95833	0.0323821
CD320	1.71663	1.10915	2.65681	0.0153151
VAMP8	0.728291	0.543028	0.97676	0.0342626
CENPW	0.585608	0.347278	0.987498	0.0447332
MRTFA	0.345515	0.14884	0.80207	0.0133882
FAM131C	1.54951	1.06092	2.26312	0.0234566
UBA7	0.482811	0.280426	0.831257	0.00862244
ATP6V0E1	0.596397	0.362149	0.982164	0.0422881
FLYWCH2	0.538832	0.293288	0.989947	0.0463139
NR2F1	0.536927	0.323814	0.890296	0.0159377
CTNNBIP1	0.161263	0.0736141	0.35327	5.10145e-06
ACSL5	0.488976	0.242272	0.986897	0.0458496
OS9	1.41228	1.006	1.98265	0.0460947
TBRG1	2.5378	1.59867	4.0286	7.8206e-05
SMKR1	1.71296	1.16774	2.51274	0.00590169
SOCS1	0.508404	0.314408	0.822101	0.00580023
EFNB1	0.599266	0.381288	0.941859	0.0264449
ALDH7A1	0.547386	0.302848	0.98938	0.0460084
NDUFB9	1.5843	1.0962	2.28974	0.0143351
C3AR1	0.652469	0.443543	0.959808	0.0301378
CFH	0.537128	0.376092	0.767118	0.000631046
TP53INP2	0.45699	0.227356	0.918559	0.027917
MICAL1	0.460405	0.217162	0.976102	0.0430679
RPS24	1.61642	1.02989	2.53699	0.0367964
PHKA1	1.58119	1.01666	2.45917	0.0420223
DRAM1	0.507516	0.258498	0.99642	0.0487945
TMX4	0.481771	0.254342	0.912561	0.0250449
ORMDL1	2.02788	1.01379	4.05635	0.0456414
BLVRA	0.549427	0.321238	0.939705	0.0287371
REC8	2.12257	1.18044	3.81661	0.0119332
RPS3	1.97401	1.21	3.22042	0.00646314
VEGFA	1.47549	1.13797	1.91312	0.00333347
MAGEA3	0.72912	0.591689	0.898472	0.0030304
RTP4	0.564744	0.329029	0.969324	0.0381722
GAPLINC	0.445715	0.220983	0.898989	0.0239807
CYB5R3	0.488841	0.240114	0.995214	0.0484738
MPP1	0.417477	0.224851	0.775122	0.0056607
BMP8A	1.56451	1.16014	2.10982	0.00335112
RNF139	1.84422	1.20265	2.82804	0.00501738
TOMM5	1.80014	1.01688	3.18671	0.0436531
