# Supplementary material for: Exploring the relationship between metabolism and immune microenvironment in osteosarcoma based on metabolic pathways
Source: J Biomed Sci. 2024 Jan 12;31:4. doi: 10.1186/s12929-024-00999-7 (PMC10785352; doi:10.1186/s12929-024-00999-7)
Supplement: Supplementary file 5 — Additional file 5. Table S4. Correlations between risk score and IC50 of drugs. [file 12929_2024_999_MOESM5_ESM.xlsx]

## Sheet: Sheet1
Correlation between risk score and IC50 of drugs
Drug	correlation	pvalue
Ribociclib_1632	0.3607	0.000750167
AZD6482_2169	0.343374	0.00138511
SB216763_1025	0.331172	0.0020903
MK-8776_2046	0.319325	0.00306901
BI-2536_1086	-0.315581	0.00345429
Ruxolitinib_1507	0.304979	0.00478995
AZD5153_1706	-0.29688	0.00610112
Entospletinib_1630	0.295377	0.00637665
GSK2606414_1618	0.265682	0.014582
AZ960_1250	0.257826	0.0178947
AMG-319_2045	0.253306	0.0200797
XAV939_1268	0.249446	0.0221227
PF-4708671_1129	0.247844	0.0230212
AZD8055_1059	0.241554	0.0268565
BMS-754807_2171	0.224745	0.0398472
NVP-ADW742_1932	-0.221114	0.0432515
Sabutoclax_1849	-0.221024	0.0433394
Picolinici-acid_1635	0.216562	0.0478578
ULK1_4989_1733	-0.21356	0.0511106
Afuresertib_1912	-0.212226	0.0526141
Irinotecan_1088	-0.209859	0.0553699
Lapatinib_1558	-0.206213	0.0598449
OTX015_1626	-0.20462	0.0618908
Podophyllotoxin bromide_1825	0.201783	0.0656735
Bortezomib_1191	0.198628	0.0700986
TAF1_5496_1732	-0.191387	0.0811644
LCL161_1557	0.186923	0.0886525
Dasatinib_1079	0.185883	0.0904724
CZC24832_1615	0.184208	0.0934667
KU-55933_1030	0.179619	0.102071
Uprosertib_2106	-0.174065	0.113297
GSK2578215A_1927	0.171921	0.117879
Vorinostat_1012	-0.171505	0.118783
CDK9_5038_1709	-0.169709	0.122754
Osimertinib_1919	0.169262	0.123756
AZD7762_1022	0.159468	0.147354
Temozolomide_1375	0.159318	0.147742
YK-4-279_1239	0.158651	0.149466
Cediranib_1922	0.155057	0.159025
IWP-2_1576	0.153061	0.164524
AZD1208_1449	-0.149753	0.173949
MN-64_1854	0.149107	0.175834
VSP34_8731_1734	-0.145595	0.186349
Vincristine_1818	0.145239	0.18744
MK-2206_1053	-0.143503	0.192823
Sapitinib_1549	0.141513	0.199132
Pictilisib_1058	-0.13856	0.208765
Entinostat_1593	-0.138349	0.209465
PD173074_1049	0.136106	0.21702
Daporinad_1248	-0.135799	0.218068
AT13148_2170	0.135694	0.218426
Telomerase Inhibitor IX_1930	-0.13558	0.218817
I-BET-762_1624	-0.133435	0.22626
AZ6102_2109	-0.128861	0.24272
GSK269962A_1192	0.128698	0.243322
Linsitinib_1510	-0.125904	0.253794
JQ1_2172	0.125484	0.255392
MK-1775_1179	0.124866	0.257759
BPD-00008900_1998	0.124387	0.259605
Mirin_1048	-0.122501	0.266956
IAP_5620_1428	0.121638	0.270365
Fludarabine_1813	0.119954	0.277103
Acetalax_1804	-0.117908	0.285436
GDC0810_1925	0.117716	0.286228
UMI-77_1939	-0.115487	0.295512
Rapamycin_1084	0.115313	0.296248
Obatoclax Mesylate_1068	-0.11531	0.296262
PLX-4720_1036	0.114547	0.299489
GSK1904529A_1093	0.112607	0.307801
Ibrutinib_1799	0.11114	0.314187
Olaparib_1017	-0.107465	0.330555
VX-11e_2096	-0.106919	0.333034
Luminespib_1559	0.102713	0.352506
Dihydrorotenone_1827	-0.0999485	0.365685
Eg5_9814_1712	0.0986274	0.372088
RO-3306_1052	0.0975725	0.377249
Cisplatin_1005	-0.0965943	0.382073
RVX-208_1625	0.0953882	0.388072
Selumetinib_1736	0.0946376	0.391834
CDK9_5576_1708	-0.0932682	0.398753
Camptothecin_1003	-0.0922427	0.403982
AZD1332_1463	0.0908424	0.411185
I-BRD9_1928	-0.090127	0.414894
NU7441_1038	0.0876512	0.427878
PD0325901_1060	0.0871722	0.430418
JAK_8517_1739	0.0865155	0.433912
Axitinib_1021	0.0846545	0.443901
Docetaxel_1819	0.0823231	0.456596
Pyridostatin_2044	-0.080743	0.465313
Gemcitabine_1190	-0.0805105	0.466603
Ipatasertib_1924	-0.079889	0.470061
Fulvestrant_1816	-0.0789455	0.475338
LJI308_2107	-0.0782377	0.479317
AGI-5198_1913	0.0775036	0.483463
AZD5438_1401	-0.0764292	0.489565
Sepantronium bromide_1941	-0.076341	0.490068
Trametinib_1372	0.0760282	0.491853
ABT737_1910	-0.0758388	0.492935
WIKI4_1940	-0.0747616	0.499116
Wee1 Inhibitor_1046	0.0734212	0.506863
Cytarabine_1006	0.07107	0.5206
EPZ004777_1237	0.0705265	0.523802
Alpelisib_1560	-0.0703458	0.524869
Dactinomycin_1911	-0.0703042	0.525115
AZD6738_1917	0.0696627	0.528911
SCH772984_1564	0.0695814	0.529394
Vinblastine_1004	0.0684481	0.536138
Nelarabine_1814	0.0679441	0.539151
ZM447439_1050	0.067596	0.541236
EPZ5676_1563	0.0674365	0.542194
Crizotinib_1083	-0.0673078	0.542967
Vinorelbine_2048	0.0672773	0.54315
Gefitinib_1010	-0.066489	0.547896
Dabrafenib_1373	0.0653701	0.554666
Nutlin-3a (-)_1047	-0.0650729	0.556471
Niraparib_1177	-0.0648164	0.558032
Erlotinib_1168	-0.0623568	0.573098
VE821_2111	0.0605193	0.584475
LY2109761_1852	0.0602896	0.585905
IRAK4_4710_1716	-0.0598669	0.58854
GSK343_1627	0.0595656	0.590421
OF-1_1853	0.0594792	0.590961
Epirubicin_1511	-0.0588881	0.594661
Ulixertinib_1908	0.0572418	0.605021
PFI3_1620	0.0565923	0.60913
AZD2014_1441	-0.0565562	0.609359
AZD3759_1915	0.0534588	0.629122
SB505124_1194	-0.0521593	0.637494
Talazoparib_1259	-0.0495649	0.654342
AZD5991_1720	-0.0480859	0.664025
Leflunomide_1578	0.046999	0.671177
Gallibiscoquinazole_1830	0.0465872	0.673894
Dinaciclib_1180	0.0453836	0.68186
Alisertib_1051	0.0451342	0.683515
P22077_1933	-0.0437852	0.692493
Zoledronate_1802	0.0435499	0.694063
GNE-317_1926	-0.0388944	0.72539
PAK_5339_1730	-0.0382681	0.72964
Taselisib_1561	0.0379064	0.732099
WZ4003_1614	-0.0378835	0.732255
Pevonedistat_1529	0.0377477	0.733178
Dactinomycin_1811	0.0371038	0.737563
Nilotinib_1013	-0.0361052	0.744381
JAK1_8709_1718	-0.0357163	0.747041
Fulvestrant_1200	0.0356418	0.747551
Palbociclib_1054	0.034945	0.752326
ERK_2440_1713	-0.034352	0.756397
Staurosporine_1034	0.0310632	0.779094
MG-132_1862	-0.0298727	0.787356
Savolitinib_1936	-0.0294868	0.790039
Afatinib_1032	0.0288425	0.794525
AZD5582_1617	-0.0287526	0.795152
PCI-34051_1621	0.027515	0.803788
Ulixertinib_2047	0.0275023	0.803877
Tozasertib_1096	0.0258368	0.815537
AGI-6780_1634	-0.0256242	0.817028
Carmustine_1807	0.0246955	0.82355
OSI-027_1594	-0.0244707	0.825131
Topotecan_1808	-0.0233459	0.83305
Foretinib_2040	-0.022803	0.836878
5-Fluorouracil_1073	0.0226442	0.837999
WEHI-539_1997	-0.0223881	0.839807
BMS-345541_1249	-0.0221724	0.84133
PRIMA-1MET_1131	0.0212193	0.848067
VE-822_1613	-0.0209601	0.849901
Tamoxifen_1199	0.0191086	0.863025
MIRA-1_1931	-0.0185604	0.866918
Oxaliplatin_1089	-0.0185061	0.867304
Cyclophosphamide_1512	0.0182182	0.86935
Docetaxel_1007	-0.0174166	0.875051
AZD5363_1916	-0.0170357	0.877762
Navitoclax_1011	-0.0169984	0.878028
KRAS (G12C) Inhibitor-12_1855	0.0162774	0.883164
Doramapimod_1042	0.0160438	0.884829
Paclitaxel_1080	-0.0159216	0.885701
BMS-536924_1091	0.0135671	0.902513
Venetoclax_1909	0.0131733	0.90533
Buparlisib_1873	-0.0131578	0.905441
BDP-00009066_1866	0.0128544	0.907612
GSK591_2110	-0.0126465	0.909099
Dactolisib_1057	-0.0116023	0.916577
Teniposide_1809	-0.00991271	0.928691
Uprosertib_1553	0.00939428	0.932411
BIBR-1532_2043	0.00939351	0.932417
AZD8186_1918	-0.00817193	0.941189
Mitoxantrone_1810	0.00797393	0.942611
ERK_6604_1714	0.00788939	0.943219
IGF1R_3801_1738	0.00677527	0.951227
LGK974_1598	-0.00638132	0.954059
PRT062607_1631	0.00621103	0.955284
ML323_1629	-0.00575009	0.958599
Wnt-C59_1622	0.00567078	0.95917
Elephantin_1835	-0.00520411	0.962527
AZD4547_1786	-0.00503123	0.963772
Oxaliplatin_1806	0.00246445	0.98225
Sinularin_1838	0.00176059	0.987319
Sorafenib_1085	0.000829715	0.994023
MIM1_1996	0.000808623	0.994175
